# Supplementary material for: Genomic Tools for Medicinal Properties of Goat Milk for Cosmetic and Health Benefits: A Narrative Review
Source: Int J Mol Sci. 2025 Jan 22;26(3):893. doi: 10.3390/ijms26030893 (PMC11817167; doi:10.3390/ijms26030893)
Supplement: Supplementary file 1 [file ijms-26-00893-s001.zip]

Archive with 1 entries (1 files):
- ijms-3405089-supplementary.pdf
